# Supplementary material for: A Dual-Mode Wireless Microsystem for Monitoring Dopamine and Spike Changes with Dexmedetomidine
Source: Cyborg Bionic Syst. 2026 May 21;7:0566. doi: 10.34133/cbsystems.0566 (PMC13191085; doi:10.34133/cbsystems.0566)
Supplement: Supplementary 1 — Figs. S1 to S6 Table S1 References [38,39] [file cbsystems.0566.f1.zip]

Archive with 7 entries (7 files):
- figureS1.pdf
- figureS2.pdf
- figureS3.pdf
- figureS4.pdf
- figureS5.pdf
- figureS6.pdf
- SUPPLEMENTARY MATERIALS from source.docx
